# Supplementary material for: Trait Dominance Promotes Reflexive Staring at Masked Angry Body Postures
Source: PLoS One. 2014 Dec 30;9(12):e116232. doi: 10.1371/journal.pone.0116232 (PMC4280224; doi:10.1371/journal.pone.0116232)
Supplement: S1 Data — Data of the social dominance experiment. (XLSX) [file pone.0116232.s001.xlsx]

## Sheet: Blad1
Label	Task	Type	Emotion	Measurement		Subject	BASR	BASD	BASF	BASDom	F_Aw	B_Aw	FB_Aw	F_avN	F_avA	F_avH	F_AHb	B_avN	B_avA	B_avH	B_AHb	FB_avN	FB_avA	FB_avH	FB_AHb
BASR	Questionnaire			Reward responsiveness BAS subscale		1	16	13	15	29	11	11	10	356.067	375	340.033	34.9667	342.967	320.414	345.533	-25.1195	303.821	325.033	331	-5.96667
BASD	Questionnaire			Drive BAS subscale		2	14	11	14	25	11	10	16	432.8	453.793	432.067	21.7264	435.9	414.367	418.367	-4	393.207	379.345	392.714	-13.3695
BASF	Questionnaire			Fun-seeking BAS subscale		3	18	14	14	32	10	9	10	456.5	452.6	420.552	32.0483	491.138	446.3	497.483	-51.1828	435.931	454.133	418.033	36.1
BASDom	Questionnaire			Dominance-related BAS scores BASD + BASR)		4	14	8	12	22	8	7	11	517.69	449.933	509.1	-59.1667	631.586	574.966	730.867	-155.901	575.567	556	625.167	-69.1667
F_Aw	Awareness check	Faces		Number of trials correct (>14 is above chance level)		5	15	9	10	24	12	10	10	324.533	363.448	370.6	-7.15172	391.103	441.5	387.034	54.4655	449.4	411.552	399.793	11.7586
B_Aw	Awareness check	Bodies		Number of trials correct (>14 is above chance level)		6	14	10	12	24	12	14	15	337.4	370.367	353.828	16.5391	434.033	409.133	408.107	1.02619	385.1	392	388.429	3.57143
FB_Aw	Awareness check	Compounds		Number of trials correct (>14 is above chance level)		7	18	13	15	31	12	9	10	455.552	449.862	484.467	-34.6046	528.3	478.966	453.103	25.8621	487.433	498.448	430.333	68.1149
F_avN	Social dominance	Faces	Neutral	Gaze latency		8	17	14	11	31	9	7	13	433.967	444.967	426.067	18.9	432.367	462.759	433.966	28.7931	467.667	465.8	464.276	1.52414
F_avA	Social dominance	Faces	Angry	Gaze latency		9	13	8	12	21	13	13	9	453	421.448	497.967	-76.5184	456.333	447.793	463.567	-15.7736	408.767	403.143	401.4	1.74286
F_avH	Social dominance	Faces	Happy	Gaze latency		10	14	10	14	24	8	8	10	414.967	409.655	390	19.6552	431.793	424.533	449.241	-24.708	461.517	451.107	457.3	-6.19286
F_AHb	Social dominance	Faces	Angry-Happy	Contrast		11	15	9	10	24	10	9	9	494.4	604.815	583.8	21.0148	519.897	546.567	551.464	-4.89762	544.667	431.241	533.733	-102.492
B_avN	Social dominance	Bodies	Neutral	Gaze latency		12	13	8	16	21	10	18	13	375.179	353.5	361.931	-8.43103	342.133	351.31	365.267	-13.9563	377.483	363.931	380.4	-16.469
B_avA	Social dominance	Bodies	Angry	Gaze latency		13	17	13	12	30	14	11	9	434.3	428.586	440.967	-12.3805	429.741	480.233	437.379	42.854	408.733	408.138	415.724	-7.58621
B_avH	Social dominance	Bodies	Happy	Gaze latency		14	16	11	12	27	10	9	8	461.8	412.759	415.483	-2.72414	468.69	438.103	477.867	-39.7632	360.393	384.4	362.067	22.3333
B_AHb	Social dominance	Bodies	Angry-Happy	Contrast		15	15	13	11	28	13	9	10	365.034	384.833	366.633	18.2	471.828	513.267	463.467	49.8	364.966	394.966	372.143	22.8227
FB_avN	Social dominance	Compounds	Neutral	Gaze latency		16	15	13	12	28	9	8	10	409.267	380.533	411.345	-30.8115	459.172	440.5	449.3	-8.8	441.067	409.034	459.828	-50.7931
FB_avA	Social dominance	Compounds	Angry	Gaze latency		101	16	12	16	28	12	18	18	414.31	422.724	390.966	31.7586	380.586	389.207	397.2	-7.9931	359.2	379	367.241	11.7586
FB_avH	Social dominance	Compounds	Happy	Gaze latency		102	17	15	11	32	9	12	12	447	455.967	472.267	-16.3	520.241	553.448	502.655	50.7931	442.9	566.267	499.345	66.9218
FB_AHb	Social dominance	Compounds	Angry-Happy	Contrast		103	14	12	12	26	12	19	17	493.276	467	476.207	-9.2069	503.267	450.517	471.367	-20.8494	456.6	474	444.367	29.6333
						104	14	12	7	26	10	9	15	427.433	451	468.167	-17.1667	455.207	553.172	493.276	59.8966	461.567	440.033	479.222	-39.1889
						105	15	9	12	24	10	10	7	335.2	306.241	316.138	-9.89655	379.793	379.133	389.321	-10.1881	332.793	332.367	353.517	-21.1506
						106	15	12	13	27	11	10	11	375.5	409.167	418.75	-9.58333	387.633	411.345	410.633	0.711494	376.233	378.138	391.033	-12.8954
						107	16	12	9	28	9	12	12	569.267	462.833	488.621	-25.7874	524.655	700.25	551.533	148.717	572.517	472.333	535.897	-63.5632
						108	17	14	11	31	11	10	12	397.933	373.467	392.8	-19.3333	415.345	441.828	408.5	33.3276	386.793	415.767	397.931	17.8356
						109	16	14	12	30	12	10	11	392.448	412.967	491.897	-78.9299	476.733	500.621	507.357	-6.73645	572.793	648.4	521.567	126.833
						110	19	13	16	32	14	7	9	431.31	424.4	429.3	-4.9	440.414	428.7	432.633	-3.93333	468.167	468.867	441.3	27.5667
						111	15	14	13	29	8	9	11	516.133	478.867	549.5	-70.6333	654.667	702.793	672.467	30.3264	464.767	448	538.464	-90.4643
						112	19	15	13	34	10	8	12	494.786	524.862	514.633	10.2287	626	642.034	606	36.0345	591.862	533.433	459.241	74.192
						113	17	16	13	33	14	11	14	369.071	345.967	324.414	21.5529	404.621	383.448	370.267	13.1816	379.033	369.033	408.393	-39.3595
						114	16	13	10	29	7	14	14	501.6	504	522.733	-18.7333	472.862	478.167	437.655	40.5115	431.2	446.31	441.519	4.79183
						115	18	11	12	29	10	14	13	414.241	434.034	438.4	-4.36552	447.667	442.367	436.167	6.2	414.4	427.483	420.067	7.41609
						116	17	11	11	28	7	11	10	344.207	349.833	351.333	-1.5	347.8	384.733	380.069	4.66437	342.069	375.133	360.793	14.3402
