# Supplementary material for: Trait Dominance Promotes Reflexive Staring at Masked Angry Body Postures
Source: PLoS One. 2014 Dec 30;9(12):e116232. doi: 10.1371/journal.pone.0116232 (PMC4280224; doi:10.1371/journal.pone.0116232)
Supplement: S2 Data — Data of the control experiments. (XLSX) [file pone.0116232.s003.xlsx]

## Sheet: Blad1
Labels	Task	Duration	Type	Measurement		subject	df10	df14	df20	df28	db10	db14	db20	db28	ef10	ef14	ef20	ef28	eb10	eb14	eb20	eb28
df10	Detection	10ms	Faces	d'		1	0.203709	0.0710936	-0.282461	0.219162	0.246184	2.27893	1.35034	2.78669	11	12	11	11	12	13	13	12
df14	Detection	14ms	Faces	d'		2	0	0	0.213711	0.493553	2.95086	2.8645	2.5364	3.95557	6	7	10	9	21	23	19	22
df20	Detection	20ms	Faces	d'		3	0	0	0	1.47139	1.14867	1.79276	0.124672	1.25089	16	11	14	16	14	13	15	15
df28	Detection	28ms	Faces	d'		4	0.21024	0.754418	-0.338453	0.1681	0.431466	0	1.79276	1.27916	12	12	11	12	11	13	14	17
db10	Detection	10ms	Bodies	d'		5	0	0	0.235005	0.906336	2.41579	2.00647	2.31609	2.48418	12	11	11	12	11	13	12	7
db14	Detection	14ms	Bodies	d'		6	-0.0751821	-0.140825	0.721175	1.20636	2.95086	3.1431	3.70528	3.37805	9	14	12	10	12	14	14	12
db20	Detection	20ms	Bodies	d'		7	-0.0677986	0.159823	0.20466	-0.0728862	0	0	0	0.250293	11	13	12	12	11	11	12	11
db28	Detection	28ms	Bodies	d'		8	-0.435727	-0.0728862	0.345485	0.619877	2.21113	2.80714	2.05272	4.42225	14	13	7	16	13	12	7	16
ef10	Emotion recognition	10ms	Faces	Number of trials correct		9	0	0	0.46668	0	0.707548	1.27746	1.17707	2.00647	12	12	12	12	19	20	19	22
ef14	Emotion recognition	14ms	Faces	Number of trials correct		10	0	0	0	-0.34219	0	0	0	-0.46668	13	12	12	10	12	15	12	9
ef20	Emotion recognition	20ms	Faces	Number of trials correct		11	0	0.0780841	0.345485	-0.135597	0	-0.206593	0.140825	-0.653377	13	7	16	8	12	11	13	11
ef28	Emotion recognition	28ms	Faces	Number of trials correct		12	-0.140825	0	0.0728862	-0.0728862	0.48617	0.0751821	0.639436	0	11	13	12	8	11	9	10	10
eb10	Emotion recognition	10ms	Bodies	Number of trials correct		13	-0.0687492	0.0687492	-0.0681121	0	0.192234	-0.0697316	0.21024	-0.20466	12	13	13	13	10	12	11	11
eb14	Emotion recognition	14ms	Bodies	Number of trials correct		14	0	0	0	0.099965	0.748547	0.242786	-0.0710936	-0.151126	12	13	8	13	7	11	9	11
eb20	Emotion recognition	20ms	Bodies	Number of trials correct		15	-0.594113	0.110275	0.321366	0.837587	1.56195	1.21976	3.37805	3.4889	13	10	9	12	17	18	23	28
eb28	Emotion recognition	28ms	Bodies	Number of trials correct		16	-0.562184	-0.38101	-0.146063	-0.562184	-0.46668	-0.671939	-0.431466	0.0751821	12	12	11	12	12	13	11	10
						17	0	0.181173	1.16888	1.83964	0.716972	1.51764	2.27893	3.2386	12	11	12	12	15	20	19	22
						18	-0.0780841	0.181173	-0.260369	0.250293	0.46668	-0.140825	0.716972	0.503839	12	12	12	12	19	13	14	14
						19	0.431466	-0.250293	0.448717	1.58737	2.78276	2.27893	2.4799	1.96636	12	12	13	15	21	16	24	14
						20	0.577529	0	-0.250293	0	0	-0.0751821	0	-0.153266	13	14	11	10	9	13	9	15
